# Supplementary material for: An Easy-to-Use Tool to Predict SARS-CoV-2 Risk of Infection in Closed Settings: Validation with the Use of an Individual-Based Monte Carlo Simulation
Source: Microorganisms. 2024 Nov 22;12(12):2401. doi: 10.3390/microorganisms12122401 (PMC11678045; doi:10.3390/microorganisms12122401)
Supplement: Supplementary file 1 [file microorganisms-12-02401-s001.zip]

Archive with 1 entries (1 files):
- microorganisms-3214040-supplementary.pdf
